# Supplementary material for: Increase in Social Isolation during the COVID-19 Pandemic and Its Association with Mental Health: Findings from the JACSIS 2020 Study
Source: Int J Environ Res Public Health. 2021 Aug 4;18(16):8238. doi: 10.3390/ijerph18168238 (PMC8394951; doi:10.3390/ijerph18168238)
Supplement: Supplementary file 1 [file ijerph-18-08238-s001.zip]

Archive with 2 entries (2 files):
- Supplementary material_Figure S1_IJERPH_2.pptx
- Supplementary_material_Table_S1-S2_IJERPH_2.pdf
